# Supplementary material for: PCSK9 Enhances Cardiac Fibrogenesis via the Activation of Toll-like Receptor and NLRP3 Inflammasome Signaling
Source: Int J Mol Sci. 2025 Feb 23;26(5):1921. doi: 10.3390/ijms26051921 (PMC11900342; doi:10.3390/ijms26051921)
Supplement: Supplementary file 1 [file ijms-26-01921-s001.zip]

Archive with 1 entries (1 files):
- ijms-3437815-supplementary.pdf
